# Supplementary material for: A role for EHMT2 in a novel autosomal recessive neurodevelopmental syndrome? A case report
Source: Front Genet. 2026 Jun 26;17:1824138. doi: 10.3389/fgene.2026.1824138 (PMC13350482; doi:10.3389/fgene.2026.1824138)
Supplement: Supplementary file 4 [file Table1.xlsx]

## Sheet: Sheet1
	Martinez-Delgado et al.	Hnizda et al.						Carvalho et al	Our Proband	Autosomal Dominant EHMT2-related Disease Summary	Autosomal Recessive EHMT2-related Disease Summary	Kleefstra Syndrome Type I (OMIM #610253)
Number	1	2	3	4	5	6	7	8	9
Gene	EHMT2	EHMT2	EHMT2	EHMT2	EHMT2	EHMT2	EHMT2	EHMT2	EHMT2	EHMT2	EHMT2	EHMT1
Inheritance	Dominant	Dominant	Dominant	Dominant	Dominant	Dominant	Dominant	Recessive	Recessive	Dominant	Recessive	Dominant
Coding Sequence Change	c.3229 G>T	c.3225_3236del	c.3229 G>A	c.3335 A>G	c.3472 T>C	c.3487_3492del	c.3485 A>G	c.328+2 T>G	c.2648_2649del; c.2262_2265del	-----	-----	-----
Amino Acid Change	p.(Ala1077Ser)	p.(Glu1076Val1079del)	p.(Ala1077Thr)	p.(Asn1112Ser)	p.(Phe1158Leu)	p.(Ser1163_Lys1164del)	p.(Lys1162Arg)	p.(?)	p.(Glu883Glyfs*48); p.(?)	-----	-----	-----
ClinVar Accession	VCV002687731.3	VCV004057269.1	SCV007518740	VCV004057266.1	VCV004057267.1	VCV004057270.1	VCV004057268.1	VCV004813853.1	SCV007516937; SCV007495237	-----	-----	-----
Variant Type	Missense	Indel	Missense	Missense	Missense	Indel	Missense	Splice	Frameshift	Missense or in frame indel variants	Biallelic splice or frameshift variants	Various
Variant Location	SET Domain	SET Domain	SET Domain	SET Domain	SET Domain	SET Domain	SET Domain	N/A	Ankryrin repeat domain	SET Domain	-----	Various
Mechanism of Pathology	Suspected dominant negative	Suspected dominant negative	Suspected dominant negative	Suspected dominant negative	Suspected dominant negative	Suspected dominant negative	Suspected dominant negative	Suspected hypomorphic, loss-of-function	Suspected hypomorphic, loss-of-function	Suspected dominant negative	Suspected hypomorphic, loss-of-function	Loss-of-function
Functional Data	Episignature	Episignature	Episignature	Episignature	Episignature	Episignature	Episignature	Episignature and RNA-sequencing	Episignature and RNA-sequencing	Episignature	Episignature and RNA-sequencing	-----
Brachycephaly	+	+	+	-	+	-	+	+	+	5/7 (71%)	2/2 (100%)	Typical feature
Midface Flattening	+	+	+	+	+	-	+	+	+	6/7 (86%)	2/2 (100%)	Typical feature
Eyebrow Anomalies	+	-	-	+	-	+	+	+	+	4/7 (57%)	2/2 (100%)	Typical feature
Prognathism	-	+	+	+	+	-	+	+	+	5/7 (71%)	2/2 (100%)	Typical feature
Ptosis	+	-	-	-	-	-	-	+	+	1/7 (14%)	2/2 (100%)	-
Dental Anomalies	+	+	+	+	+	+	+	-	-	7/7 (100%)	0/2 (0%)	~ 48%
Congenital Heart Disease	+	+	-	+	+	+	+	+	+	6/7 (86%)	2/2 (100%)	~ 40%
Genitourinary Anomalies	+	+	+	+	-	+	-	-	+	5/7 (71%)	1/2 (50%)	~ 5%
Umbilical Hernia	-	-	+	-	-	-	-	+	+	1/7 (14%)	2/2 (100%)	-
Spine Anomalies	+	-	-	-	-	-	-	+	+	1/7 (14%)	2/2 (100%)	~ 5%
Hypotonia	+	+	+	-	+	+	+	+	+	6/7 (86%)	2/2 (100%)	~ 38% at birth
Developmental Delay/ Intellectual Disability	+	+	+	-	+	+	+	+	+	6/7 (86%)	2/2 (100%)	~ 65%
Behavior Abnormalities	Stereotypy	Autistic Features	+	Hyperkinesis	-	-	Stereotypy	Agression	Autism-spectrum	-----	-----	~ 67%
